# Supplementary material for: Infertility management according to the Endometriosis Fertility Index in patients operated for endometriosis: What is the optimal time frame?
Source: PLoS One. 2021 May 12;16(5):e0251372. doi: 10.1371/journal.pone.0251372 (PMC8115855; doi:10.1371/journal.pone.0251372)
Supplement: S1 Data — (XLSX) [file pone.0251372.s001.xlsx]

## Sheet: S1 Data
Center	ID	DATEBLOC	Age	BMI	GrossAnt	Tabac	DesirGross	DureeINFERTIL	AMH	ScoreAFS	StadeASRMr	AFSE	LFScore	ScoreEFI	Date_Event	DDNews	Duree_suivi	Grossesse	Date_grossesse	PMA	IssueGross	Etat_concu
1	1	2017-09-11	33	24.9135	1	0	1	2	3.9	80	IV		4	7	2019-06-01	2019-06-01	628	0				0
1	2	2017-09-18	26	24.3865	0	0	1	5	13.25	31	III		5	7	2019-08-28	2019-08-28	709	1	2019-08-28	1	6	2
1	3	2017-10-16	37	34.9636	1	0	1			2	I		4	8
1	4	2017-06-26	35	17.7154	0	0	1	4		11	II		8	7
1	5	2017-12-04	40	25.9095	0	0	1	4	0.57	72	IV		2	0
1	6	2018-04-09	29	21.5139	0	1	1	1	0.7	88	IV		2	0	2019-07-17	2019-07-17	464	0				0
1	7	2018-04-30	33	23.03	0	0	1	3	2.3	150	IV		2	4	2018-06-16		47	1	2018-06-16	1	2	2
1	8	2018-06-22	33	20.4783	1	0	0		6.78	6	II		8	10	2018-08-11	2019-06-12	50	1	2018-08-11	0	1	1
1	9	2018-01-08	27	26.2507	0	0	1	1	1.8	3	I		8	9
1	10	2018-04-26	42	17.11	0	0	1		1.44	4	I		5	6	2019-06-03	2019-06-03	403	0				0
1	11	2018-04-19	35	28.9062	0	0	1	6	3.75	2	I	2	8	6	2019-07-09	2019-07-09	446	0				0
1	12	2018-04-12	29	23.6203	0	0	0		0.4	18	III		2	6	2020-02-20	2020-02-20	679	0				0
1	13	2018-03-26	37	23.1405	0	0	1	6		118	IV		2	2
1	14	2018-05-17	29	23.3355	0	0	1	4	2.3	46	IV		8	7	2018-08-18	2019-07-11	93	1	2018-08-18	0	1	1
1	15	2018-06-11	33	22.8329	0	0	1		3.2	102	IV		4	6	2019-03-21	2019-07-16	283	1	2019-03-21	0	6	1
1	16	2018-03-12	33	21.0772	0	0	1	3	1.13	38	III		8	6	2018-07-15	1984-08-13	125	1	2018-07-15	0	1	1
1	17	2018-01-26	31	20.061	1	0	1	6		27	III		6	8	2019-06-21	2019-06-21	511	0				0
1	18	2017-07-27	28	19.1001	0	0	1	3	2.75	24	III	24	2	3
1	19	2017-11-07	34	21.3593	0	0	1	3		10	II		8	7	2019-08-19	2019-08-19	650	0				0
1	20	2017-10-19	29	21.6311	1	0	1	0	1.51	4	I		8	10
1	21	2017-10-02	36	21.9899	0	0	1	1	2.8	4	I		8	6	2019-01-31	2019-07-08	486	1	2019-01-31	1	6	2
1	22	2017-08-28	31	20.7008	0	0	1	3	0.33	150	IV		2	2	2018-11-07	2019-06-18	436	1	2018-11-07	1	6	2
1	23	2018-02-05	42	22.8624	0	0	1			6	II		2	4	2019-04-20		439	1	2019-04-20	0	7	1
1	24	2015-03-23	42	20.061	0	0	1	5	0.7	76	IV	24	2	0	2016-04-21	2016-04-21	395	0				0
1	25	2015-10-12	31	38.8724	1	0	1	5	3.7	60	IV	20	1	4	2016-07-10	2020-02-06	272	1	2020-07-10	1	3	2
1	26	2015-09-28	27	31.6032	0	0	1	1	0.9	4	I	3	6	8	2018-01-09	2018-03-24	834	1	2018-01-09	0	6	1
1	27	2014-10-09	33	33.0295	1	1	1	1	8.23	4	I	4	4	9	2015-01-11	2015-12-28	94	1	2015-01-11	1	2	2
1	28	2015-05-11	28	22.1893	1	0	1	1	9.3	1	I	1	6	9	2016-04-19	2016-04-19	344	0				0
1	29	2013-11-18	32	24.8016	1	0	1		4.3	72	IV	50	4	5	2014-10-02	2020-03-27	318	1	2014-10-02	1	2	2
1	30	2015-07-02	32	18.8092	0	0	1	2	2.1	40	III	39	5	7	2017-10-23	2018-04-29	844	1	2017-10-23	1	6	2
1	31	2015-05-23	36	22.4059	0	0	1	3	3.1	74	IV	28	4	4	2015-12-26	2016-07-03	217	1	2015-12-26	0	3	1
1	32	2015-11-16	26	17.5781	0	0	1			114	IV	10	6	5	2018-04-28	2018-04-28	894	0				0
1	33	2013-07-25	36		1	1	1			2	I	2	8	8	2014-07-19	2014-07-19	359	0				0
1	34	2012-11-13	26		0	0	1	0	10.9	34	III	21	6	5	2013-01-01	2014-02-22	49	1	2013-01-01	0	1	1
1	35	2014-10-13	27	23.6244	0	0	1	0	3.4	24	III	6	6	8
1	36	2012-02-02	27		0	0	1			8	II	8	6	6	2018-01-10	2020-01-21	2169	1	2018-01-10	0	1	1
1	37	2012-03-12	31		0	0	0		4.7	72	IV	16	5	4	2014-04-25	2014-04-25	774	0				0
1	38	2014-09-04	31		1	0	1	2	2.9	106	IV	26	3	5
1	39	2015-02-16	28		0	0	1	1	14.1	59	IV	24	6	7	2015-03-19	2015-03-19	31	0				0
1	40	2015-03-12	38	23.7118	0	1	1	2	0.7	69	IV	30	5	6	2016-03-13	2016-03-13	367	0				0
1	41	2013-12-19	41		0	0	1	3	1.2	6	II	6	8	5	2014-06-29	2014-06-29	192	1	2014-06-29	1	3	2
1	42	2012-02-03	34	22.0386	0	0	1		1.03	24	III	7	6	6	2015-08-01	2016-04-06	1275	1	2015-08-01	0	3	1
1	44	2015-02-04	30	26.4463	0	1	1	1	2.2	50	IV	8	7	9	2016-04-07	2016-04-07	428	0				0
1	45	2015-07-20	36	18.6709	0	0	1	2	2.86	58	IV	4	6	8	2018-05-18	2018-05-18	1033	0				0
1	46	2015-12-10	29	15.5896	0	0	1			44	IV	4	8	7	2017-11-20	2018-03-06	711	1	2017-11-20	0	6	1
1	47	2012-10-18	37		1	1	1			73	IV	16	5	4	2014-01-11	2014-02-19	532	1	2014-01-11	0	3	1
1	48	2012-02-02	27		0	0	1			40	III	0	6	6
1	49	2014-05-12	36	23.4375	1	0	1	7	2.58	46	IV	18	4	6	2015-07-14	2015-07-14	428	0				0
1	50	2014-06-05	32	23.0518	0	0	1		2.95	104	IV	0	4	5	2015-10-06	2015-10-06	488	0				0
1	51	2014-05-12	38	26.0262	1	0	1	3		94	IV	6	6	5	2015-10-18	2015-10-18	524	0				0
1	52	2014-03-06	29		1	0	0		0.4	40	III	0	6	7	2015-07-08	2020-02-04	489	1	2015-07-08	1	3	2
1	53	2013-09-26	39	19.8141	0	0	1	7	3.6	14	II	6	5	5	2018-11-19	2018-11-19	1880	0				0
1	54	2015-03-09	29	21.6441	0	0	1	1		70	IV	8	6	8	2016-04-02	2016-04-02	390	0				0
1	55	2014-06-19	41	20.7031	0	0	1	2	1.2	35	III	21	6	5	2014-11-01	2014-07-25	135	1	2014-11-01	1	2	2
1	56	2012-11-22	30		0	0	1	0		37	III	21	5	7	2014-02-16	2014-02-16	451	0				0
1	57	2013-11-28	29		0	0	1	3	1.2	40	III	0	4	6	2014-06-23	2014-06-23	207	0				0
1	58	2013-03-21	36		0	0	1		1.4	6	II	0	7	7	2013-06-01	2020-02-02	72	1	2013-06-01	1	2	2
1	59	2014-05-19	36	30.4498	0	0	1		1.5	84	IV	4	5	5	2015-07-18	2015-07-18	425	1	2015-07-18	1	3	2
1	60	2013-02-21	25		0	0	1	2		38	III	22	3	5	2013-09-30	2020-03-24	221	1	2013-09-30	0	1	1
1	61	2013-05-02	32		0	0	1	5	2.2	73	IV	21	5	4	2013-09-01	2014-06-25	122	1	2013-09-01	1	1	2
1	62	2015-04-20	28	20.7612	0	0	1	1	3.94	40	III	20	5	7	2015-09-17	2016-04-14	150	1	2015-09-17	0	6	1
1	63	2014-03-24	38	22.1297	0	0	1		1.5	2	I	2	6	5
1	64	2012-09-06	34		1	0	1	3		114	IV	40	4	5	2014-03-13	2014-03-13	553	0				0
1	65	2014-05-15	25	20.6852	0	0	1		17.4	12	II	4	8	7	2014-10-02	2014-10-02	140	1	2014-10-02	0	1	1
1	67	2014-02-06	26		0	0	1	3	13.7	66	IV	8	5	6	2015-04-06	2015-07-12	424	1	2015-04-06	1	6	2
1	69	2015-05-11	32	23.4375	1	1	1	4	2.91	41	IV	24	6	6	2020-03-31	2020-03-31	1786	0				0
1	70	2012-02-02	39		0	0	0			4	I	0	5	5
1	71	2013-10-14	31		0	0	1	1	5.3	94	IV	22	2	4	2014-06-23	2020-01-26	252	1	2015-01-27	1	2	2
1	72	2014-07-07	27	20.3125	0	0	1		1.7	132	IV	26	5	4	2017-04-13	2017-04-13	1011	0				0
1	73	2012-03-29	22		0	0	1			8	II	0	4	6	2013-09-02	2014-04-03	522	1	2013-09-02	0	1	1
1	74	2012-04-02	29		0	0	1			4	I	0	5	6	2013-01-01	2013-01-01	274	1	2013-01-01	0	1	1
1	75	2015-10-08	38	30.1194	0	0	1	8	1.62	146	IV	42	1	1	2018-05-22	2018-05-22	957	0				0
1	76	2014-02-13	33	23.4375	0	0	1	4	8.7	4	I	4	8	7	2015-06-13	2015-07-15	485	1	2015-06-13	0	1	1
1	77	2012-06-25	39		1	0	1		0.6	8	II	0	1	4	2014-02-26	2014-02-26	611	0				0
1	78	2013-12-09	39		1	0	1	1	0.3	94	IV	38	4	6	2014-06-21	2014-06-21	194	0				0
1	79	2015-03-26	27	19.2894	1	0	1	1		14	II	4	8	10	2016-04-04	2016-04-04	375	0				0
1	80	2012-10-03	34		1	0	1			22	III	6	7	8
1	81	2012-01-02	25		1	0	1		5.2	6	II	6	3	5	2014-02-20	2014-02-20	780	1	2014-02-20	0	3	1
1	82	2013-06-20	36		0	0	1			20	III	16	5	5	2014-03-02	2014-03-02	255	0				0
1	83	2013-03-21	38		1	0	1		2.3	88	IV	0	6	5	2013-06-08	2020-03-29	79	1	2013-06-08	0	1	1
1	84	2013-05-27	28		0	0	0		13.4	80	IV	8	4	5	2015-01-15	2015-01-15	598	0				0
1	85	2012-05-24	38		0	0	1			2	I	0	6	5	2012-09-11	2012-09-11	110	1	2012-09-11	0	1	1
1	87	2014-02-17	39		1	0	1			1	I	1	8	7	2015-03-01	2015-03-01	377	0				0
1	88	2012-10-17	24		0	0	0			56	IV	4	5	6	2014-06-01	2014-06-15	592	1	2014-06-01	0	1	1
1	89	2014-02-17	33	20.8611	0	0	1		0.3	10	II	2	6	6	2015-11-06	2015-11-06	627	0				0
1	90	2013-09-12	35		0	0	1	3		34	III	24	5	5	2020-02-02	2020-02-02	2334	0				0
1	91	2015-01-26	34	21.4533	0	0	1	0	4.15	7	II	8	8	9	2017-06-07	2017-06-07	863	0				0
1	92	2012-11-19	31		0	0	1	6	3.35	54	IV	0	6	6	2014-02-26	2014-02-26	464	0				0
1	93	2013-09-05	36		1	0	1			40	III	20	6	6	2014-06-17	2014-06-17	285	0				0
1	94	2015-02-10	31	14.8502	0	1	1	2	2.25	27	III	6	3	6	2016-03-29	2016-03-29	413	0				0
1	95	2015-02-18	31	14.8502	0	1	1	2	2.25	21	III	0	6	8	2018-02-14	2018-02-14	1092	0				0
1	96	2015-09-13	31	19.3821	0	0	1	2	1.71	78	IV	6	6	7	2017-04-15	2018-05-13	580	1	2017-04-15	1	2	2
1	97	2012-09-24	31		1	0	1			8	II	4	5	7	2012-10-12	2012-10-12	18	0				0
1	98	2013-11-04	35	20.9566	0	0	1	3	0.97	38	III	6	3	4	2014-06-15	2014-06-15	223	1	2014-06-15	1	3	2
1	99	2014-04-14	24	20.8889	1	0	1	5		2	I	2	4	7	2017-07-29	2017-07-29	1202	0				0
2	100	2017-01-23	30	29.4108	1	0	1	0		107	IV	35	4	7	2017-08-01	2019-12-29	190	1	2017-08-01	0	1	1
2	101	2017-02-20	26	21.4692	0	0	1	2	4.04	87	IV	31	5	6	2019-12-31	2019-12-31	1044	0				0
2	102	2018-01-19	33	30.8444	0	0	1			114	IV	26	3	3	2018-10-05	2018-10-05	259	0				0
2	103	2016-12-20	33	26.0262	0	0	1	3	6.04	14	II	9	6	6	2018-09-24	2018-10-01	643	1	2018-09-24	0	1	1
2	104	2017-03-06	33	26.0262	0	0	0	4	6.04	23	III	14	6	6	2017-09-08	2020-02-05	186	1	2017-09-08	0	1	1
2	105	2017-02-23	31	34.0136	0	1	0			72	IV	0	4	4	2017-05-10	2020-02-27	76	1	2017-05-10	0	1	1
2	106	2017-06-12	32	20.5191	0	0	1		4.51	30	III	26	6	5
2	107	2017-03-27	29	23.0518	0	0	1	1	4.73	46	IV	32	5	7	2017-09-01	2019-08-12	158	1	2017-09-01	0	1	1
2	108	2017-01-26	29	20.9572	1	0	1	1	5.33	25	III	12	5	7	2018-01-25	2020-02-15	364	1	2018-01-25	0	2	1
2	109	2017-04-11	29	20.9572	1	0	1	1	5.33	22	III	8	5	9
2	110	2017-10-02	41	26.079	1	1	1	9		42	IV	28	5	1	2019-10-02	2019-10-02	730	0				0
2	111	2017-10-11	40	22.1297	0	0	1			63	IV	46	3	1	2019-10-09	2019-10-09	728	0				0
2	112	2018-01-22	25	22.1367	0	0	0	3	4	97	IV	45	4	2	2018-07-04	2020-01-09	163	1	2018-07-04	1	3	2
2	113	2017-09-11	29	19.1516	0	0	1	3		8	II	10	8	8	2018-01-17	2018-11-11	128	1	2018-01-17	0	1	1
2	114	2017-07-03	28	20.5761	0	0	1	2		28	III	27	6	7	2020-01-14	2020-01-14	925	0				0
2	115	2017-01-16	29		0	0	1			39	III	30	3	3	2017-09-13	2019-12-26	240	1	2017-09-13	0	3	1
2	116	2017-03-02	29		0	0	0			6	II	6	6	4
2	117	2018-06-22	40	24.2215	0	0	1	2		46	IV	6	8	7
2	118	2018-06-11	35	22.4996	0	0	1	4		30	III	26	7	6	2019-11-18	2020-01-23	525	1	2019-11-18	1	1	2
2	119	2017-04-10	29	23.5078	0	0	1	0		100	IV	12	4	6	2019-12-27	2019-12-27	991	0				0
2	120	2018-02-15	29	24.0055	0	0	1	4	6.35	123	IV	27	3	2	2019-04-24	2020-02-11	433	1	2019-04-24	1	1	2
2	121	2018-02-23	32	22.68	0	0	1	0	0.62	91	IV	14	4	7	2019-06-20	2019-06-20	482	0				0
2	122	2018-02-19	33	19.052	0	1	1	1	6.25	30	III	6	6	8
2	123	2017-05-04	27	34.7489	0	1	1	0		58	IV	42	5	7	2018-05-05	2019-12-30	366	1	2018-05-05	1	1	2
2	124	2018-03-19	28	23.1473	0	0	1	1	5.5	11	II	6	8	9	2018-11-23	2020-01-02	249	1	2018-11-23	0	1	1
2	125	2018-06-11	31	20.2812	1	0	1	1	3.26	4	I	4	7	10
2	126	2018-03-26	38	21.1927	0	0	1	3		69	IV	9	2	4	2018-09-13	2020-02-05	171	1	2018-09-13	1	6	2
2	127	2018-04-09	33	30.8444	0	0	0			114	IV	26	3	3
2	128	2018-06-04	29	22.7583	0	0	1	1	15.52	79	IV	28	7	7	2020-02-16	2020-02-16	622	0				0
2	129	2018-03-20	34	31.8878	0	0	0	7	3.13	52	IV	30	4	5	2019-08-07	2019-08-07	505	0				0
2	130	2018-04-30	31	16.3265	1	0	1	2		2	I	2	4	10
2	131	2017-11-13	35	32.0073	1	0	1	5		43	IV	11	6	5	2018-10-22	2018-11-08	343	1	2018-10-22	0	6	1
2	132	2013-03-25	23	20.0474	0	0	0			6	II	6	4	6	2013-09-20	2019-12-12	179	1	2013-09-20	0	1	1
2	133	2015-10-19	30	29.0174	1	0	1	5		122	IV	42	2	3	2016-12-18	2016-12-18	426	0				0
2	134	2013-12-19	36	29.3848	0	0	1	6		86	IV	6	2	3	2020-01-05	2020-01-05	2208	0				0
2	135	2013-10-21	33		0	0	1	1		24	III	20	4	7	2015-10-11	2020-02-07	720	1	2015-10-11	0	1	1
2	136	2016-11-14	27	18.3655	0	0	1	0		10	II	10	6	8	2018-06-30	2020-02-04	593	1	2018-06-30	1	1	2
2	137	2013-12-09	29	17.5781	0	0	1			36	III	4	2	4	2020-02-26	2020-02-26	2270	0				0
2	138	2012-04-02	36	28.6917	1	0	0			4	I	0	4	7
2	139	2016-01-21	34	19.0039	1	0	1	4		33	III	24	5	6	2017-05-01	2019-12-24	466	1	2017-05-01	0	1	1
2	140	2013-11-04	34	20.5191	1	0	1	3		18	III	12	6	7
2	141	2015-06-01	25	22.3214	0	0	1	1		38	III	6	6	8	2016-01-07	2020-02-27	220	1	2016-01-07	0	1	1
2	142	2016-02-15	36	24.9108	1	0	1	6		38	III	22	7	7	2020-02-23	2020-02-23	1469	0				0
2	143	2016-06-27	22	24.841	0	1	1	2	24.8	58	IV	42	5	7	2017-02-12	2017-12-19	230	1	2017-02-12	1	1	2
2	144	2012-06-11	34	20.7612	0	0	1	3		38	III	38	6	5	2014-10-07	2020-02-13	848	1	2014-10-07	0	1	1
2	145	2015-04-24	38	24.3046	1	0	1	4		14	II	6	8	7	2016-12-28	2017-01-05	614	1	2016-12-28	1	1	2
2	146	2013-02-25	32	18.3391	0	0	0			28	III	28	4	5	2014-10-07	2014-10-07	589	0				0
2	147	2014-07-17	28	34.1311	0	0	1	2		71	IV	10	6	7	2016-01-25	2020-01-19	557	1	2016-01-25	1	1	2
2	148	2016-02-01	38	22.2656	0	0	1	9		66	IV	10	6	5	2016-09-15	2016-09-15	227	0				0
2	149	2016-09-15	39	22.2656	0	0	1	9		20	III	8	8	6	2020-02-28	2020-02-28	1261	0				0
2	150	2013-09-23	37	42.1544	1	0	1	5		10	II	6	7	7
2	151	2016-05-09	36	24.4646	0	0	1	4	1.8	34	III	26	6	5	2017-11-14	2017-11-14	554	0				0
2	152	2012-05-10	31	30.1162	1	0	0			46	IV	6	4	7	2020-07-27	2020-07-27	3000	0				0
2	153	2012-03-26	31		0	0	1			46	IV	6	6	6	2016-10-28	2019-12-18	1677	1	2016-10-28	1	2	2
2	154	2014-07-07	28	19.6283	0	1	1	2		118	IV	38	4	6	2015-04-18	2020-01-20	285	1	2015-04-18	1	2	2
2	155	2015-09-14	26	20.0777	1	1	1	3		101	IV	25	6	5	2020-02-11	2020-02-11	1611	0				0
2	156	2013-07-01	35	22.1453	0	0	0			28	III	8	6	6	2017-10-30	2020-01-01	1582	1	2017-10-30	1	1	2
2	157	2012-04-02	28	22.4766	0	0	0			12	II	8	5	6	2017-10-27	2019-10-24	2034	1	2017-10-27	1	2	2
2	158	2014-01-16	35	21.0772	0	0	1	6		70	IV	10	3	4	2014-04-12	2019-12-21	86	1	2014-04-12	1	2	2
2	159	2015-12-14	30	18.8189	0	0	1	2	1.3	30	III	25	5	7	2017-03-13	2020-02-17	455	1	2017-03-13	1	1	2
2	160	2015-09-21	38	25.7959	1	0	1	0	3.9	130	IV	42	2	4	2016-02-15	2016-02-15	147	0				0
2	161	2016-02-15	38	25.7959	1	0	1	1		94	IV	6	6	7	2017-08-10	2017-08-18	542	1	2017-08-10	0	1	1
2	162	2014-05-15	33	21.875	1	0	1	1		114	IV	46	6	7	2020-11-09	2020-11-09	2370	0				0
2	163	2015-09-27	35	33.4252	0	0	1	4		142	IV	50	4	4	2016-04-26	2020-01-18	212	1	2016-04-26	1	1	2
2	164	2013-02-25	24	23.3355	0	0	1			4	I	4	8	7	2020-02-10	2020-02-10	2541	0				0
2	165	2016-01-21	29	18.4425	0	1	1	0		4	I	4	8	9	2017-08-01	2020-01-15	558	1	2017-08-01	0	3	1
2	166	2012-07-30	32	19.052	1	0	1	1		9	II	8	7	10	2013-07-10	2020-01-10	345	1	2013-07-10	1	2	2
2	167	2014-06-02	34	27.3982	1	1	1			1	I	1	8	8
2	168	2012-03-05	36	20.7967	0	0	1	3		11	II	7	7	7	2014-02-11	2014-02-19	708	1	2014-02-11	0	1	1
2	169	2012-01-09	33		1	0	1	4		9	II	4	6	7	2014-03-30	2019-12-14	811	1	2014-03-30	1	3	2
2	170	2013-09-23	25	22.8624	0	0	0			85	IV	4	5	5	2019-01-15	2020-01-10	1940	1	2019-01-15	1	1	2
2	171	2014-12-04	38	21.6441	1	0	1	4		21	III	7	3	4	2020-01-19	2020-01-19	1872	0				0
2	172	2012-09-03	29	20.9573	0	0	0			12	II	8	7	7	2012-12-20	2020-01-31	108	1	2012-12-20	0	1	1
2	173	2016-11-21	44	32.4354	1	0	1			104	IV	1	1	2	2017-06-01	2020-01-25	192	1	2017-06-01	0	3	1
2	174	2012-07-30	39	28.7197	0	0	1	1		26	III	22	7	7	2013-01-28	2019-12-30	182	1	2013-01-28	1	2	2
2	175	2013-11-25	33	24.4646	1	0	1	1		90	IV	6	3	6	2020-01-03	2020-01-03	2230	0				0
2	176	2014-02-06	33	23.6244	0	0	1	10		82	IV	6	6	5	2020-01-21	2020-01-21	2175	0				0
2	177	2016-11-17	40	23.7118	1	0	1	2		18	III	6	6	8
2	178	2016-02-29	24	24.4898	1	0	1	1		26	III	6	6	9	2020-01-22	2020-01-22	1423	0				0
2	179	2012-09-17	24	22.921	0	0	0			8	II	8	7	7	2013-09-06	2014-02-12	354	1	2013-09-06	0	6	1
2	180	2012-03-12	30	24.2215	0	0	0			16	III	8	6	6	2012-12-20	2020-01-31	283	1	2012-12-20	0	1	1
2	181	2016-10-17	23	25.2092	0	0	1			42	IV	26	6	5	2018-02-18	2020-02-14	489	1	2018-02-18	0	2	1
2	182	2012-10-22	30	25.7117	0	0	0			14	II	10	6	6	2014-02-18	2014-02-18	484	0				0
2	183	2012-07-16	31	24.9649	1	0	1			22	III	22	7	7	2012-12-01	2019-12-14	138	1	2012-12-01	0	1	1
2	184	2014-10-21	32	24.093	0	0	1	2		70	IV	22	7	8	2015-04-10	2020-01-31	171	1	2015-04-10	0	1	1
2	185	2014-01-20	34	18.0662	1	0	1			11	II	6	7	8	2016-10-20	2020-03-12	1004	1	2016-10-20	1	1	2
2	186	2014-07-21	31	24.0882	0	0	1	1		42	IV	22	6	7	2017-01-09	2017-01-09	903	0				0
2	187	2012-01-02	31	20.0796	0	0	1			44	IV	4	6	6	2012-04-06	2020-01-09	95	1	2012-04-06	1	2	2
2	188	2014-09-15	36	24.841	1	0	1	2		9	II	4	6	9	2017-01-15	2017-01-15	853	1	2017-01-15	1	3	2
2	189	2015-06-18	35	22.6003	1	0	1	3		96	IV	22	6	5	2015-12-19	2020-01-16	184	1	2015-12-19	0	2	1
2	190	2014-11-13	30	16.4237	0	0	1	1		32	III	10	6	8	2017-11-01	2020-01-20	1084	1	2017-11-01	1	3	2
2	191	2014-05-26	34	23.03	1	0	1	6		40	III	28	5	6
2	192	2015-02-02	35	20.0288	0	0	1		8.4	130	IV	40	3	2	2018-05-29	2020-01-22	1212	1	2018-05-29	1	2	2
1	193	2013-02-04	42		1	0	1	1		4	I	4	6	5	01/03/2013	01/03/2013	25	0				0
1	194	2012-12-07	29		0	0	1		3	20	III	20	6	5	2018-05-01	2018-05-01	1971	0				0
1	195	2012-01-26	30		0	0	1			4	I	4	7	7	2013-07-01	2013-07-01	522	0				0
1	196	2014-05-15	37	27.6817	0	0	1			8	II	4	6	5
1	197	2013-11-25	37		0	0	1			46	IV	6	8	6	2019-04-06	2019-04-06	1958	0				0
1	198	2013-11-18	26		0	0	1			42	IV	0	6	6	2017-01-01	2017-01-01	1140	1	2017-01-01	1	1	2
1	199	2014-05-26	30	21.7993	1	1	1	0		9	II	5	6	9	2020-01-14	2020-01-14	2059	1	2020-01-14	1	3	2
1	201	2015-08-27	27	20.7612	1	1	1	1		36	III	26	7	9	2019-01-01	2019-09-01	1223	1	2019-01-01	0	3	1
1	202	2014-12-08	35	20.9877	1	0	1	1		36	III	36	8	9	2018-11-14	2018-11-14	1437	0				0
1	203	2012-06-07	28		0	0	1		5.7	8	II	0	8	7	2013-12-01	2013-12-01	542	1	2013-12-01	0	3	1
1	204	2015-05-07	33	26.3329	1	1	1			10	II	6	8	8	2020-03-23	2020-03-23	1782	0				0
1	205	2012-12-14	28		1	1	1	1		2	I	2	3	7	2013-02-08	2013-02-08	56	0				0
1	206	2015-09-10	40	23.8751	1	1	1	1		12	II	4	7	9	2015-10-12	2015-10-12	32	0				0
1	207	2014-01-22	30		0	0	1		2.2	10	II	6	6	6	2014-02-02	2014-02-02	11	1	2014-02-02	0	1	1
1	208	2015-11-09	25	18.9069	0	1	1	1	0.64	8	II	0	6	8	2015-12-09	2015-12-09	30	0				0
1	209	2015-04-30	35	27.7177	1	1	1		3.92	66	IV	44	6	6
1	210	2014-05-05	30	26.9896	1	1	1	0		10	II	10	7	10	2015-09-26	2015-09-26	509	1	2015-09-26	0	2	1
1	211	2014-12-18	29	19.1406	0	0	1	0		32	III	0	7	9	2015-03-01	2015-03-01	73	1	2015-03-01	0	3	1
1	212	2014-03-05	35	22.7732	1	0	1		2.2	110	IV	36	4	5	2014-04-28	2014-04-28	54	0				0
1	213	2012-07-30	29		0	0	1			56	IV	4	5	6	2012-11-01	2012-11-01	94	0				0
1	214	2012-05-09	31		0	0	1	1		2	I	2	6	8	2014-11-10	2014-11-10	915	1	2014-11-10	0	1	1
1	215	2014-06-02	39	30.0433	0	1	1	10	8.8	6	II	6	8	6	2014-07-03	2014-07-03	31	0				0
1	216	2014-01-27	28	20.7967	1	0	1			34	III	18	6	6	2018-04-09	2018-04-09	1533	0				0
1	217	2015-02-02	31	22.2291	1	0	1			2	I	2	6	7	2017-01-01	2017-01-01	699	1	2017-01-01	0	3	1
1	218	2014-06-23	35	19.7055	1	1	1		7.7	32	III	22	4	6	2016-08-01	2016-08-01	770	1	2016-08-01	0	1	1
1	219	2014-12-01	40	21.5139	0	1	1	2		50	IV	28	2	4	2019-05-09	2019-05-09	1620	0				0
2	220	2014-12-08	27	20.8325	1	1	1	3	18.5	14	II	10	8	8
2	221	2016-10-20	42	34.4496	1	1	1	4		34	III	26	6	4
2	222	2015-12-07	27	19.8141	0	1	1			10	II	6	8	7
2	223	2015-04-13	35	18.1449	0	1	1			34	III	26	5	5	2020-01-06	2020-01-06	1729	0				0
2	224	2016-03-07	29	24.3418	1	1	1			26	III	22	6	6
2	225	2016-05-02	31	20.7612	0	1	1			30	III	22	7	6
2	226	2015-09-10	30	20.7008	0	1	1	1		47	IV	7	7	9
2	227	2013-03-14	27		0	0	1			90	IV	6	2	3	2020-08-18	2020-08-18	2714	0				0
2	228	2015-12-12	22	24.8591	0	0	1		15	38	III	26	5	5
2	229	2014-10-20	28	22.7583	0	1	1	2		94	IV	38	6	6
2	230	2016-09-19	24	21.0498	0	1	1			12	II	8	6	6	2018-02-01	2018-02-01	500	1	2018-02-01	0	1	1
2	231	2013-10-24	33	19.7232	0	0	1	3		6	II	6	6	6
2	232	2014-06-23	38	25	1	1	1	0		50	IV	10	5	6
1	233	2017-05-11	27	22.0386	0	0	1			68	IV		4	7
1	234	2018-02-03	31	21.3839	0	1	1	0	1.85	68	IV		4	8	2020-02-12	2020-02-12	739	0				0
1	235	2018-02-20	30	20.3074	0	0	1	1		22	III		8	9	2019-07-12	2019-07-12	507	0				0
1	236	2018-03-05	42	28.441	0	0	1		0.22	150	IV		1	1	2019-07-13	2019-07-13	495	0				0
1	237	2018-05-14	25	21.0938	0	0	1		2.38	9	II	9	8	6	2019-06-10	2019-07-15	392	1	2019-06-10	0	3	1
2	238	2017-06-15	31	23.4375	0	0	1			45	IV		5	7	2019-09-25	2019-09-25	832	1	2019-09-25	1	6	2
2	239	2018-03-26	28	18.3594	1	0	1		4.58	39	III		3	6
